# Supplementary material for: The Impact of the COVID-19 Pandemic and Associated Societal Restrictions on People Experiencing Homelessness (PEH): A Qualitative Interview Study with PEH and Service Providers in the UK
Source: Int J Environ Res Public Health. 2022 Nov 23;19(23):15526. doi: 10.3390/ijerph192315526 (PMC9739517; doi:10.3390/ijerph192315526)
Supplement: Supplementary file 1 [file ijerph-19-15526-s001.zip]

Archive with 1 entries (1 files):
- ijerph-1982241-supplementary.pdf
